# Supplementary material for: Enantioselective Total Synthesis of (R,R)-Blumenol B and d9-(R,R)-Blumenol B
Source: Molecules. 2022 Oct 27;27(21):7294. doi: 10.3390/molecules27217294 (PMC9655556; doi:10.3390/molecules27217294)
Supplement: Supplementary file 1 [file molecules-27-07294-s001.zip]

Archive with 1 entries (1 files):
- molecules-1949371-supplementary.pdf
